# Supplementary material for: Adherence to Three Mediterranean Dietary Indexes and All-Cause, Cardiovascular, and Cancer Mortality in an Older Mediterranean Population
Source: Nutrients. 2025 Sep 13;17(18):2956. doi: 10.3390/nu17182956 (PMC12472705; doi:10.3390/nu17182956)
Supplement: Supplementary file 1 [file nutrients-17-02956-s001.zip]

Archive with 1 entries (1 files):
- nutrients-3871540-supplementary.pdf
